# Supplementary material for: Immune-Modified Glasgow Prognostic Score Predicts Therapeutic Effect of Pembrolizumab in Recurrent and Metastatic Head and Neck Cancer
Source: Cancers (Basel). 2024 Dec 3;16(23):4056. doi: 10.3390/cancers16234056 (PMC11640115; doi:10.3390/cancers16234056)
Supplement: Supplementary file 1 [file cancers-16-04056-s001.zip]

Archive with 2 entries (2 files):
- Supplemental Figures.pptx
- Supplemental Table.xlsx
