# Supplementary material for: Immune-Modified Glasgow Prognostic Score Predicts Therapeutic Effect of Pembrolizumab in Recurrent and Metastatic Head and Neck Cancer
Source: Cancers (Basel). 2024 Dec 3;16(23):4056. doi: 10.3390/cancers16234056 (PMC11640115; doi:10.3390/cancers16234056)
Supplement: Supplementary file 1 [file cancers-16-04056-s001.zip › Supplemental Table.xlsx]

## Sheet: Supplemental Table S1
Supplemental Table S1. Evaluation of response rate for each biomarker.
			(n)	chemo	(n)	BOR					ORR (%)
						CR	PR	SD	PD	NE
	Age	<70	25	alone	6	1	0	0	4	1	20	n.s	33.3	n.s
				combo	19	3	4	6	6	0	36.8
		70≦	29	alone	20	1	4	5	6	4	31.3	n.s	29.2
				combo	9	2	0	1	5	1	25
	CPS	<1	5	alone	4	0	0	0	3	1	0	n.s	0	n.s
				combo	1	0	0	1	0	0	0
		1≦, <20	30	alone	11	2	2	3	4	0	36.4	n.s	32.1
				combo	19	1	4	3	9	2	29.4
		20≦	15	alone	7	1	2	1	1	2	60	n.s	58.3
				combo	8	4	0	1	2	1	57.1
	CRP	≦1	37	alone	21	2	4	4	8	3	33.3	n.s	35.3	n.s
				combo	16	4	2	6	4	0	37.5
		1<	17	alone	5	0	0	1	2	2	0	n.s	21.4
				combo	12	1	2	1	7	1	27.3
	ALB	<3.5	23	alone	12	1	2	3	3	3	33.3	n.s	26.3	n.s
				combo	11	1	1	3	5	1	20
		3.5≦	31	alone	14	1	2	2	7	2	25	n.s	37.9
				combo	17	4	4	3	6	0	47.1
	Lymphocytes	<1250	37	alone	18	0	2	4	7	5	15.4	n.s	18.6	p=0.0082**
				combo	19	1	3	5	10	0	21.1
		1250≦	17	alone	8	2	2	1	3	0	50	n.s	56.3
				combo	9	4	1	2	1	1	62.5
	NLR	<6.589	38	alone	19	2	4	4	7	2	35.3	n.s	37.1	n.s
				combo	19	4	3	6	5	1	38.9
		6.589≦	16	alone	7	0	0	1	3	3	0	n.s	15.4
				combo	9	1	1	1	6	0	22.2
	mGPS	0	37	alone	21	2	4	4	8	3	33.3	n.s	35.3	n.s
				combo	16	4	2	6	4	0	37.5
		1	5	alone	1	0	0	1	0	0	0	n.s	20
				combo	4	0	1	0	3	0	25
		2	12	alone	4	0	0	0	2	2	0	n.s	22.2
				combo	8	1	1	1	4	1	28.8
	imGPS	0	14	alone	6	1	2	0	3	0	50	n.s	57.1	0-1 p=0.022* 0-2 p=0.04* 0-3 p=0.145 0-1/2/3 p=0.013*
				combo	8	4	1	2	1	0	62.5
		1	21	alone	15	1	2	4	5	3	25	n.s	22.2
				combo	6	0	1	3	2	0	16.7
		2	9	alone	1	0	0	1	0	0	0	n.s	12.5
				combo	8	0	1	1	5	1	14.3
		3	10	alone	4	0	0	0	2	2	0	n.s	25
				combo	6	1	1	1	3	0	33.3
	total		54	alone	26	2	4	5	10	5	28.6	n.s	31.3
				combo	28	5	4	7	11	1	33.3
